# Supplementary material for: Influence of the Levels of Arsenic, Cadmium, Mercury and Lead on Overall Survival in Lung Cancer
Source: Biomolecules. 2021 Aug 5;11(8):1160. doi: 10.3390/biom11081160 (PMC8392714; doi:10.3390/biom11081160)
Supplement: Supplementary file 1 [file biomolecules-11-01160-s001.zip]

Archive with 1 entries (1 files):
- biomolecules-1274222-supplementary.pdf
